# Supplementary material for: Narrowing Down a Major QTL Region Conferring Pod Fiber Contents in Yardlong Bean (Vigna unguiculata), a Vegetable Cowpea
Source: Genes (Basel). 2020 Mar 27;11(4):363. doi: 10.3390/genes11040363 (PMC7230914; doi:10.3390/genes11040363)
Supplement: Supplementary file 1 [file genes-11-00363-s001.zip]

Archive with 1 entries (1 files):
- genes-742695-supplementary.rar
